# Supplementary material for: Conservation of pattern as a tool for inference on spatial snapshots in ecological data
Source: Sci Rep. 2018 Jan 9;8:132. doi: 10.1038/s41598-017-17346-6 (PMC5760736; doi:10.1038/s41598-017-17346-6)
Supplement: Supplementary file 2 — LaTeX Supplementary File [file 41598_2017_17346_MOESM2_ESM.txt]

\relax 
\providecommand\hyper@newdestlabel[2]{}
\providecommand\HyperFirstAtBeginDocument{\AtBeginDocument}
\HyperFirstAtBeginDocument{\ifx\hyper@anchor\@undefined
\global\let\oldcontentsline\contentsline
\gdef\contentsline#1#2#3#4{\oldcontentsline{#1}{#2}{#3}}
\global\let\oldnewlabel\newlabel
\gdef\newlabel#1#2{\newlabelxx{#1}#2}
\gdef\newlabelxx#1#2#3#4#5#6{\oldnewlabel{#1}{{#2}{#3}}}
\AtEndDocument{\ifx\hyper@anchor\@undefined
\let\contentsline\oldcontentsline
\let\newlabel\oldnewlabel
\fi}
\fi}
\global\let\hyper@last\relax 
\gdef\HyperFirstAtBeginDocument#1{#1}
\providecommand\HyField@AuxAddToFields[1]{}
\providecommand\HyField@AuxAddToCoFields[2]{}
\citation{walther2002ecological,vitousek1997human}
\citation{kerr2003space}
\citation{rees2001long}
\citation{penny2013local,rosenberg2004wavelet}
\citation{meron2004vegetation,van2005scale}
\citation{borgogno2009mathematical}
\citation{scheffer2009early,guttal2009spatial,van2007slow}
\citation{guttal2009spatial}
\citation{gibson1996fitting,gibson1997markov}
\citation{keeling2004using}
\citation{dieckmann2000relaxation}
\citation{legendre1989spatial}
\citation{wood2010statistical}
\citation{schoot2014gentle,gelman2008objections}
\citation{hogeweg1988cellular,balzter1998cellular}
\citation{rietkerk2008regular}
\citation{van2005scale,guichard2003mussel}
\citation{tongway1990vegetation,ludwig1995spatial,montana1992colonization,lejeune1999short,borgogno2009mathematical}
\citation{fonseca1983role,folkard2005hydrodynamics,van2010spatial}
\citation{cannas2004plant,irvine2015fractal,irvine2016disease}
\citation{jackson2011wasting}
\citation{jackson2011wasting}
\citation{jackson2011wasting}
\newlabel{Eq:Model_rates}{{1}{7}{Model Development}{equation.0.1b}{}}
\newlabel{Eq:banding:likelihood:normal}{{4}{10}{Calculation of synthetic likelihood}{equation.0.4}{}}
\citation{roberts1997weak}
\citation{link2012thinning}
\citation{cowles1996markov}
\citation{degroot2002probability}
\citation{degroot2002probability}
\citation{jackson2011wasting}
\citation{keeling2004using}
\citation{rietkerk2008regular}
\citation{frederiksen2004spatial}
\citation{johnson2013spatial}
\citation{thiery1995model,rietkerk2004self}
\citation{hendriks2008experimental}
\citation{csillery2010approximate}
\citation{van2005scale}
\bibstyle{nature}
\bibdata{bandingbib}
\bibcite{walther2002ecological}{{1}{}{{}}{{}}}
\bibcite{vitousek1997human}{{2}{}{{}}{{}}}
\bibcite{kerr2003space}{{3}{}{{}}{{}}}
\bibcite{rees2001long}{{4}{}{{}}{{}}}
\bibcite{penny2013local}{{5}{}{{}}{{}}}
\bibcite{rosenberg2004wavelet}{{6}{}{{}}{{}}}
\bibcite{meron2004vegetation}{{7}{}{{}}{{}}}
\bibcite{van2005scale}{{8}{}{{}}{{}}}
\bibcite{borgogno2009mathematical}{{9}{}{{}}{{}}}
\bibcite{scheffer2009early}{{10}{}{{}}{{}}}
\bibcite{guttal2009spatial}{{11}{}{{}}{{}}}
\bibcite{van2007slow}{{12}{}{{}}{{}}}
\bibcite{gibson1996fitting}{{13}{}{{}}{{}}}
\bibcite{gibson1997markov}{{14}{}{{}}{{}}}
\bibcite{keeling2004using}{{15}{}{{}}{{}}}
\bibcite{dieckmann2000relaxation}{{16}{}{{}}{{}}}
\bibcite{legendre1989spatial}{{17}{}{{}}{{}}}
\bibcite{wood2010statistical}{{18}{}{{}}{{}}}
\bibcite{schoot2014gentle}{{19}{}{{}}{{}}}
\bibcite{gelman2008objections}{{20}{}{{}}{{}}}
\bibcite{hogeweg1988cellular}{{21}{}{{}}{{}}}
\bibcite{balzter1998cellular}{{22}{}{{}}{{}}}
\bibcite{rietkerk2008regular}{{23}{}{{}}{{}}}
\bibcite{guichard2003mussel}{{24}{}{{}}{{}}}
\bibcite{tongway1990vegetation}{{25}{}{{}}{{}}}
\bibcite{ludwig1995spatial}{{26}{}{{}}{{}}}
\bibcite{montana1992colonization}{{27}{}{{}}{{}}}
\bibcite{lejeune1999short}{{28}{}{{}}{{}}}
\bibcite{fonseca1983role}{{29}{}{{}}{{}}}
\bibcite{folkard2005hydrodynamics}{{30}{}{{}}{{}}}
\bibcite{van2010spatial}{{31}{}{{}}{{}}}
\bibcite{cannas2004plant}{{32}{}{{}}{{}}}
\bibcite{irvine2015fractal}{{33}{}{{}}{{}}}
\bibcite{irvine2016disease}{{34}{}{{}}{{}}}
\bibcite{jackson2011wasting}{{35}{}{{}}{{}}}
\bibcite{roberts1997weak}{{36}{}{{}}{{}}}
\bibcite{link2012thinning}{{37}{}{{}}{{}}}
\bibcite{cowles1996markov}{{38}{}{{}}{{}}}
\bibcite{degroot2002probability}{{39}{}{{}}{{}}}
\bibcite{frederiksen2004spatial}{{40}{}{{}}{{}}}
\bibcite{johnson2013spatial}{{41}{}{{}}{{}}}
\bibcite{thiery1995model}{{42}{}{{}}{{}}}
\bibcite{rietkerk2004self}{{43}{}{{}}{{}}}
\bibcite{hendriks2008experimental}{{44}{}{{}}{{}}}
\bibcite{csillery2010approximate}{{45}{}{{}}{{}}}
\@writefile{lot}{\contentsline {table}{\numberline {1}{\ignorespaces Summary of model parameters.\relax }}{26}{table.caption.32}}
\providecommand*\caption@xref[2]{\@setref\relax\@undefined{#1}}
\newlabel{Table:model:parameters}{{1}{26}{Summary of model parameters.\relax }{table.caption.32}{}}
\@writefile{loa}{\contentsline {algorithm}{\numberline {1}{\ignorespaces Fitting procedure using correlation-based pseudo-likelihood\relax }}{26}{algorithm.1}}
\newlabel{Alg:ABC:simp}{{1}{26}{Fitting procedure using correlation-based pseudo-likelihood\relax }{algorithm.1}{}}
\pgfsyspdfmark {pgfid1}{8959843}{28748396}
\pgfsyspdfmark {pgfid2}{7032663}{8848558}
\newlabel{Alg:main}{{1}{26}{Fitting procedure using correlation-based pseudo-likelihood\relax }{algorithm.1}{}}
\providecommand\NAT@force@numbers{}\NAT@force@numbers
\@writefile{lof}{\contentsline {figure}{\numberline {1}{\ignorespaces \textbf  {(a)} Schematic of PCA model. An occupied site is shown as a dark square with border, with its kernel of reproduction surrounding it with length-scale $l_1 = \sigma _1^2$. The competition kernel is at angle $\theta $ and displacement $r$, with its own characteristic length-scale $l_2 = \sigma _2^2$. \textbf  {(b)} Overview of likelihood generation. Procedure begins with a set of model parameters and the underlying data (top-left). Using the model-based rates, the rate of a birth/death event can be calculated for each lattice site (top-right). A choice of summary statistics can then be applied to these rates to produce a set of rates of changes of summary statistic for each lattice site, which is then summed over the whole lattice (bottom-right). These are then aggregated together to produce a single value, which represents the synthetic likelihood $l(\xi )$. \relax }}{28}{figure.caption.34}}
\newlabel{Fig:model:schematic}{{1}{28}{\textbf {(a)} Schematic of PCA model. An occupied site is shown as a dark square with border, with its kernel of reproduction surrounding it with length-scale $l_1 = \sigma _1^2$. The competition kernel is at angle $\theta $ and displacement $r$, with its own characteristic length-scale $l_2 = \sigma _2^2$. \textbf {(b)} Overview of likelihood generation. Procedure begins with a set of model parameters and the underlying data (top-left). Using the model-based rates, the rate of a birth/death event can be calculated for each lattice site (top-right). A choice of summary statistics can then be applied to these rates to produce a set of rates of changes of summary statistic for each lattice site, which is then summed over the whole lattice (bottom-right). These are then aggregated together to produce a single value, which represents the synthetic likelihood $l(\xi )$. \relax }{figure.caption.34}{}}
\newlabel{fig:banding:zeta:errors}{{2a}{29}{\relax }{figure.caption.35}{}}
\newlabel{sub@fig:banding:zeta:errors}{{a}{29}{\relax }{figure.caption.35}{}}
\newlabel{fig:banding:simulation:example:1}{{2b}{29}{\relax }{figure.caption.35}{}}
\newlabel{sub@fig:banding:simulation:example:1}{{b}{29}{\relax }{figure.caption.35}{}}
\@writefile{lof}{\contentsline {figure}{\numberline {2}{\ignorespaces \textbf  {(a)} The individual errors for each of the correlation observables for a single simulation run. The system quickly relaxes to a statistically stationary state where the size of the errors for each observable are comparable to one another. \textbf  {(b)} Example simulation of banding pattern at statistical stationarity on a $100\times 100$ lattice with periodic boundary conditions. Patches of vegetation coalesce together to form bands where locally their orientation changes, but are all produced from the same values of $r$ and $\theta $. \relax }}{29}{figure.caption.35}}
\@writefile{lof}{\contentsline {figure}{\numberline {3}{\ignorespaces Example of posterior for a $100\times 100$ spatial snapshot ran until equilibrium with parameters $r = 10,\theta =1.5,\sigma _1=0.6,\sigma _2=2,c=1$ (simulated data shown in Fig.\nobreakspace  {}\ref  {fig:banding:simulation:example:1}). The calculated marginal posterior for each parameter is shown, with true parameters as a blue solid line. The posterior correlation structure is given with a contour plot and $95\%$ outliers as black dots. For all parameters the posterior is within $95\%$ confidence intervals of the true parameters. \relax }}{30}{figure.caption.36}}
\newlabel{fig:banding:MH:ex:1}{{3}{30}{Example of posterior for a $100\times 100$ spatial snapshot ran until equilibrium with parameters $r = 10,\theta =1.5,\sigma _1=0.6,\sigma _2=2,c=1$ (simulated data shown in Fig.~\ref {fig:banding:simulation:example:1}). The calculated marginal posterior for each parameter is shown, with true parameters as a blue solid line. The posterior correlation structure is given with a contour plot and $95\%$ outliers as black dots. For all parameters the posterior is within $95\%$ confidence intervals of the true parameters. \relax }{figure.caption.36}{}}
\@writefile{lof}{\contentsline {figure}{\numberline {4}{\ignorespaces Top-left: Snapshot A: Example of strong banding pattern observed in seagrass. Top-right: an example simulation with parameters drawn from posterior distribution and the original lattice used as initial conditions. Bottom: marginal probability distribution for each parameter.\relax }}{31}{figure.caption.37}}
\newlabel{Fig:results:seagrass}{{4}{31}{Top-left: Snapshot A: Example of strong banding pattern observed in seagrass. Top-right: an example simulation with parameters drawn from posterior distribution and the original lattice used as initial conditions. Bottom: marginal probability distribution for each parameter.\relax }{figure.caption.37}{}}
\@writefile{lof}{\contentsline {figure}{\numberline {5}{\ignorespaces Top-left: Snapshot B: example of weak banding observed in seagrass. Top-right: an example simulation with parameters drawn from posterior distribution. Bottom: marginal probability distribution for each parameter. \relax }}{32}{figure.caption.38}}
\newlabel{Fig:results:seagrass2}{{5}{32}{Top-left: Snapshot B: example of weak banding observed in seagrass. Top-right: an example simulation with parameters drawn from posterior distribution. Bottom: marginal probability distribution for each parameter. \relax }{figure.caption.38}{}}
